# Supplementary material for: Part I of Finnish Agility Dog Survey: Training and Management of Competition-Level Agility Dogs
Source: Animals (Basel). 2022 Jan 17;12(2):212. doi: 10.3390/ani12020212 (PMC8772780; doi:10.3390/ani12020212)
Supplement: Supplementary file 1 [file animals-12-00212-s001.zip]

Archive with 1 entries (1 files):
- animals-1517223-supplementary.pdf
